# Supplementary material for: Estrus Detection in a Dairy Herd Using an Electronic Nose by Direct Sampling on the Perineal Region
Source: Vet Sci. 2022 Dec 9;9(12):688. doi: 10.3390/vetsci9120688 (PMC9786671; doi:10.3390/vetsci9120688)
Supplement: Supplementary file 1 [file vetsci-09-00688-s001.zip]

Archive with 1 entries (1 files):
- Figure S1-vetsci-1976293-supplementary.png
